# Supplementary material for: Public Perspectives on Exposure Notification Apps: A Patient and Citizen Co-Designed Study
Source: J Pers Med. 2022 Apr 30;12(5):729. doi: 10.3390/jpm12050729 (PMC9142914; doi:10.3390/jpm12050729)
Supplement: Supplementary file 1 [file jpm-12-00729-s001.zip]

Archive with 5 entries (4 files):
- jpm-1690871 - Supplementary Materials/
- jpm-1690871 - Supplementary Materials/Supplementary Document S1_Survey Questionnaire.pdf
- jpm-1690871 - Supplementary Materials/Supplementary Document S2_R citations.pdf
- jpm-1690871 - Supplementary Materials/Supplementary Document S3_Model specification.pdf
- jpm-1690871 - Supplementary Materials/Supplementary Document S4_Detailed methodology.pdf
